# Supplementary material for: Comparative accuracy evaluation of patient-specific 3D-printed guide and neuronavigation for ventriculoperitoneal shunt in dogs: a dual-phase ex vivo and in vivo study
Source: Front Vet Sci. 2025 Nov 14;12:1665844. doi: 10.3389/fvets.2025.1665844 (PMC12662175; doi:10.3389/fvets.2025.1665844)
Supplement: SUPPLEMENTARY TABLE S1 — Coordinates and calculated results based on the Euclidean method. [file Table_1.XLSX]

## Sheet: Sheet1
Ex vivo phase
Specimens	Species	Applied site		Coordinates (Ventricular catheter tip)									DFM (mm)			Tip placement error (mm)	Entry point error (mm)
				planned (PS-3DGS)			actual (PS-3DGS)			Differences
		PS-3DGS	EM neuronavigation	X	Y	Z	X	Y	Z	ΔX	ΔY	ΔZ	planned DFM (PS-3DGS)	actual DFM (PS-3DGS)	EM neuronavigation
Dog 1	Pomeranian	Lt	Rt	-0.314	-4.082	3.793	-2.389	-1.725	5.255	2.075	-2.357	-1.462	5.58105	6.02478	7.55464	3.46389	5.66632
Dog 2	Pomeranian	Rt	Lt	-1.483	3.069	1.721	-2.287	3.574	-0.763	0.804	-0.505	2.484	3.81836	4.31115	6.28928	2.65927	4.36903
Dog 3	Maltese	Lt	Rt	-1.606	-3.577	2.377	-5.986	-2.636	1.751	4.38	-0.941	0.626	4.58523	6.77102	4.94403	4.52347	5.05966
Dog 4	Pomeranian	Rt	Lt	-3.982	4.478	1.419	-1.88	4.124	2.172	-2.102	0.354	-0.753	6.15811	5.02587	9.11433	2.26069	5.02587
Dog 5	Pomeranian	Lt	Rt	-0.808	-2.733	0.642	-0.711	-2.566	-1.132	-0.097	-0.167	1.774	2.92136	2.89332	3.78613	1.78448	2.91839
Dog 6	Beagle	Rt	Lt	-0.053	4.009	1.873	-1.086	2.398	4.628	1.033	1.611	-2.755	4.42527	5.3243	4.47321	3.35446	5.2928
Dog 7	Beagle	Lt	Rt	6.685	-4.546	2.135	3.651	-4.758	5.112	3.034	0.212	-2.977	8.36143	7.88041	4.54595	4.25589	8.46429
Dog 8	Beagle	Rt	Lt	0.497	4.376	2.563	2.522	3.953	0.995	-2.025	0.423	1.568	5.09562	4.7934	3.40092	2.5958	5.09562
Dog 9	Beagle	Lt	Rt	0.928	-4.807	3.214	1.821	-3.717	3.661	-0.893	-1.09	-0.447	5.85647	5.52585	3.20352	1.4783	5.85647
Dog 10	Beagle	Rt	Lt	-0.904	5.008	3.913	-2.284	4.597	4.795	1.38	0.411	-0.882	6.41941	7.02432	8.08648	1.68856	6.40262
In vivo phase
Specimens	Species	Applied site		Coordinates									DFM (mm)			Tip placement error (mm)	Entry point error (mm)
				planned (PS-3DGS)			actual (PS-3DGS)			Differences
		PS-3DGS	EM neuronavigation	X	Y	Z	X	Y	Z	X	Y	Z	planned DFM (PS-3DGS)	actual DFM (PS-3DGS)	EM neuronavigation
Dog 6	Beagle	Rt	Lt	-0.053	4.009	1.873	-5.655	2.325	-0.044	5.602	1.684	1.917	4.42527	6.11446	3.13305	6.15574	6.80621
Dog 7	Beagle	Lt	Rt	6.685	-4.546	2.135	2.522	3.953	0.995	4.163	-8.499	1.14	8.36143	4.7934	9.42841	9.53222	4.57025
Dog 8	Beagle	Rt	Lt	0.497	4.376	2.563	-0.375	6.893	2.013	0.872	-2.517	0.55	5.09562	7.19071	6.59102	2.71996	4.84817
Dog 9	Beagle	Lt	Rt	0.928	-4.807	3.214	2.302	-7.213	1.975	-1.374	2.406	1.239	5.85647	7.82478	3.006	3.0351	2.45745
Dog 10	Beagle	Rt	Lt	-0.904	5.008	3.913	-1.473	-1.375	5.604	0.569	6.383	-1.691	6.41941	5.95526	5.91651	6.62766	8.06551
